# Supplementary material for: Desiccation-Driven Senescence in the Resurrection Plant Xerophyta schlechteri (Baker) N.L. Menezes: Comparison of Anatomical, Ultrastructural, and Metabolic Responses Between Senescent and Non-Senescent Tissues
Source: Front Plant Sci. 2019 Oct 30;10:1396. doi: 10.3389/fpls.2019.01396 (PMC6831622; doi:10.3389/fpls.2019.01396)
Supplement: Supplementary Data Set 1 — Ribitol-normalised metabolite peak area. Data is presented in ST relative to FT NST (tab 1, column 1), in NST relative to FT NST and in ST relative to NST at each sampling point (with NST RWC values displayed). [file DataSheet_1.xlsx]

## Sheet: Relative Abundance
Supplementary Data for "Desiccation-driven senescence in the resurrection plant Xerophyta schlechteri (Baker) N.L.Menezes: comparison of anatomical, ultrastructural and metabolic responses between senescent and non-senescent tissues."
AL Radermacher, SDF Du Toit and Jill Farrant
2019
		Peak Area: log2FC(ST/NST(FT))									Peak Area: log2FC(NST/NST(FT))								Peak Area: log2FC(ST/NST(FT))
		FT	60% RWC	35% RWC	<10% RWC	24h R	48h R	72h R	1wk R		60% RWC	35% RWC	<10% RWC	24h R	48h R	72h R	1wk R		FT	60% RWC	35% RWC	<10% RWC	24h R	48h R	72h R	1wk R
Aspartic acid, 2TMS derivative	Amino acid (acidic)	-0.817069	-5.4207	1.45791	-5.4207	-5.4207	-0.67493	0.176883	1.22338		1.89442	-7.31512	7.56871	-1.14978	0.5878	0.132328	-0.517576		-0.817069	-7.31512	6.87861	-7.56871	-6.41893	-2.26096	-1.54148	0.0226009
Aspartic acid, 3TMS derivative	Amino acid (acidic)	0	0	0	0	0	0	0	0		5.24262	-5.24262	0	5.36079	0.579521	-5.94031	7.88274		0	-5.24262	0	0	-5.36079	-5.94031	0	-7.88274
Glutamic acid, 3TMS derivative	Amino acid (acidic)	0	0	6.67722	0	0	0	4.47503	7.70354		0	0	0	0	0	0	0		0	0	6.67722	0	0	0	4.47503	7.70354
Lysine, 3TMS derivative	Amino acid (basic)	-7.27102	-7.27102	-7.27102	-7.27102	-7.27102	-7.27102	-7.27102	-7.27102		0.382846	0.432145	-8.08601	7.18383	0.550979	0.101139	0.143595		-7.27102	-7.65386	-8.08601	0	-7.18383	-7.73481	-7.83595	-7.97954
beta-Alanine, 3TMS derivative	Amino acid (non-polar)	12.1775	0	11.5968	8.38179	0	9.58088	11.0389	14.2263		3.56543	-3.56543	0	0	0	0	0		12.1775	-3.56543	11.5968	8.38179	0	9.58088	11.0389	14.2263
Glycine, 3TMS derivative	Amino acid (non-polar)	0.318741	-0.760574	0.416425	1.51107	-9.32332	-0.583051	-0.750521	1.83666		-1.89222	0.907856	0.385587	-0.483725	-1.80326	0.28532	5.29003		0.318741	1.13165	1.40079	2.10985	-8.24082	2.30271	1.84992	-0.852927
Alanine, 2TMS derivative	Amino acid (non-polar)	-1.67017	-2.13059	-3.8614	0.807031	-2.35214	-1.10189	0.011863	0.220615		0.759689	-1.58278	1.11147	-0.547113	0.351808	-0.353944	-1.10022		-1.67017	-2.89028	-3.03832	0.518652	-2.0934	-1.19497	0.272733	1.58171
Leucine, 2TMS derivative	Amino acid (non-polar)	0	12.3679	0	0	8.46797	0	0	0		0	0	0	0	0	0	10.1709		0	12.3679	0	0	8.46797	0	0	-10.1709
Isoleucine, TMS derivative	Amino acid (non-polar)	1.32344	-1.56825	1.53648	-0.895751	1.96088	0.468841	1.86934	0.741821		-0.0404416	0.310004	-3.59811	-1.03698	4.32421	-0.751075	-6.32542		1.32344	-1.5278	1.26692	2.4328	6.32641	0.510163	2.66174	7.85964
Leucine, TMS derivative	Amino acid (non-polar)	-6.18457	-6.18457	-2.91349	-6.18457	-6.18457	-6.18457	-6.18457	0.823964		1.70771	-7.89228	0	0	0	8.15776	1.71489		-6.18457	-7.89228	3.27108	0	0	0	-8.15776	-2.86411
Norleucine, 2TMS derivative	Amino acid (non-polar)	0	0	0	0	0	0	0	0		0	0	0	0	0	5.61006	-0.0533731		0	0	0	0	0	0	-5.61006	-5.55669
Proline, 2TMS derivative	Amino acid (non-polar)	0	0	0	0	0	0	0	7.06663		5.76785	-5.76785	0	0	5.93598	0.774653	1.41523		0	-5.76785	0	0	0	-5.93598	-6.71063	-1.05923
Valine, TMS derivative	Amino acid (non-polar)	-5.8146	-5.8146	-5.8146	-5.8146	-5.8146	-5.8146	0.137008	1.08489		1.46704	-2.2184	2.58224	-0.387035	0.16315	0.256856	1.05986		-5.8146	-7.28164	-5.06325	-7.64549	-7.25846	-7.42161	-1.72686	-1.83883
Phenylalanine, TMS derivative	Amino acid (non-polar/aromatic)	-13.5694	-13.5694	-13.5694	-13.5694	-13.5694	-13.5694	-13.5694	1.04771		-0.303899	-13.2655	14.2228	-1.33219	2.24294	-1.80022	4.82896		-13.5694	-13.2655	0	-14.2228	-12.8906	-15.1335	-13.3333	-3.54515
Tyrosine, 2TMS derivative	Amino acid (non-polar/aromatic)	13.8356	13.6786	0	0	0	0	0	0		0	0	0	0	0	0	0		13.8356	13.6786	0	0	0	0	0	0
Tryptophan, 3TMS derivative	Amino acid (non-polar/aromatic)	0.542228	4.89461	-1.56851	3.48963	-0.0533937	0.677879	0.814107	3.13316		2.73628	1.12003	-0.62447	-0.197564	-0.345602	-0.196126	-0.0477387		0.542228	2.15833	-5.42482	0.257784	-3.08768	-2.0108	-1.67845	0.688347
Tyrosine, 3TMS derivative	Amino acid (non-polar/aromatic)	-9.05867	-9.05867	-9.05867	-9.05867	-9.05867	-9.05867	-9.05867	1.56066		2.07924	-2.18365	1.02096	0.567531	0.709897	-0.034632	0.102262		-9.05867	-11.1379	-8.95426	-9.97522	-10.5428	-11.2527	-11.218	-0.700948
Phenylalanine, 2TMS derivative	Amino acid (non-polar/aromatic)	-0.0880421	-0.474431	2.25812	4.45606	-0.859632	-0.645235	-2.22059	-7.08026		-7.08026	0	7.47491	-0.256746	0.0229681	-7.24113	9.93112		-0.0880421	6.60582	9.33837	4.0614	-0.997541	-0.806112	4.85967	-9.93112
Ornithine, 3TMS derivative	Amino acid (non-proteinogenic)	0	0	6.98652	0	0	5.94808	7.00592	7.47203		0	0	0	0	0	0	0		0	0	6.98652	0	0	5.94808	7.00592	7.47203
Asparagine, 3TMS derivative	Amino acid (polar)	0	0	9.38413	8.09182	0	9.84804	8.39307	6.1459		0	0	9.94766	-9.94766	0	0	0		0	0	9.38413	-1.85584	0	9.84804	8.39307	6.1459
Serine, 2TMS derivative	Amino acid (polar)	-1.01264	-8.93025	0.0339606	1.43467	-8.93025	-0.610091	-0.476936	1.25171		0.413227	-1.94979	-0.689341	1.25782	0.108699	1.25709	1.06784		-1.01264	-9.34348	1.57052	3.66057	-7.96217	0.249294	-0.87464	-0.213834
Threonine, 2TMS derivative	Amino acid (polar)	0	0	0	0	0	0	10.2119	8.11001		5.5047	-5.5047	0	0	0	0	0		0	-5.5047	0	0	0	0	10.2119	8.11001
Serine, 3TMS derivative	Amino acid (polar)	-12.9611	-5.66464	-5.20229	-4.90171	-12.9611	-6.22953	-6.77422	-4.86514		-5.0591	-7.90203	0	5.86046	-5.86046	7.41139	2.87493		-12.9611	-0.605537	7.75884	8.05942	-5.86046	6.7316	-1.22448	-2.19032
Threonine, 3TMS derivative	Amino acid (polar)	0	0	0	0	0	0	0	7.37198		8.12393	-2.744	-0.215398	0.928915	-1.36977	2.87096	2.6062		0	-8.12393	-5.37993	-5.16453	-6.09344	-4.72367	-7.59463	-2.82886
Ethanolamine, 3TMS derivative	Amino acid derivative	-3.34178	0.00524687	-5.63522	-6.0775	-5.36932	-3.62923	-4.27653	-4.0802		0.982096	-4.95688	4.5265	-3.78489	3.20315	0.702012	-3.06376		-3.34178	-0.976849	-1.66043	-6.62922	-2.13614	-3.5992	-4.94852	-1.68843
Aminocaproic acid, 3TMS derivative	Amino acid derivative	-9.43026	0.350218	3.23382	1.54985	0.0377088	-9.43026	-9.43026	1.73293		0.349501	0.37143	1.32418	-0.643802	-1.51052	0.107746	0.817843		-9.43026	0.00071726	2.51289	-0.495265	-1.3636	-9.32106	-9.4288	0.916547
5-Oxoproline, 2TMS derivative	Amino acid derivative	-7.29491	-7.29491	-1.06059	-7.29491	-7.29491	-1.5191	-1.11804	1.61576		1.9753	-3.53909	0.130903	0.715801	0.779046	1.67272	2.06647		-7.29491	-9.27021	0.503196	-5.86202	-6.57782	-1.58106	-2.85273	-2.18539
Cystine, 4TMS derivative	Amino acid derivative	-1.29078	2.35887	-1.28033	-8.68259	-1.35808	-3.18124	-0.583392	-0.323907		-0.973044	0.566737	-0.340806	1.66776	-0.509481	-0.555371	1.01641		-1.29078	3.33191	-0.874026	-7.93548	-2.27874	-3.59241	-0.439191	-1.19612
3-Hydroxy-L-tyrosine, 4TMS derivative	Amino acid derivative	0	6.71192	11.2767	0	10.9579	7.51323	0	7.8356		0	0	0	9.13479	1.24807	-5.2436	-5.13926		0	6.71192	11.2767	0	1.82316	-2.86964	-5.13926	7.8356
Caffeic acid, 3TMS derivative	Anti-Oxidant	6.39081	14.2959	13.2565	8.1487	9.38496	6.1722	8.51444	7.6254		0	0	0	6.04361	-6.04361	0	0		6.39081	14.2959	13.2565	8.1487	3.34135	6.1722	8.51444	7.6254
Chlorogenic acid (6TMS)	Anti-Oxidant	12.1022	13.2787	14.656	15.264	15.1566	13.5384	15.68	10.5899		10.7949	-10.7949	10.9003	1.64032	-4.56432	6.15898	-5.97496		12.1022	2.48382	14.656	4.36367	2.61597	5.56211	1.54467	2.42953
Pipecolic acid, TMS derivative	Anti-Oxidant	2.46413	-6.85819	0.520251	5.0555	3.59023	2.14019	1.69672	-6.85819		-6.85819	0	8.01193	-8.01193	0	0	0		2.46413	0	7.37844	3.90176	10.4484	8.99838	8.55491	0
Quininic acid (5TMS)	Anti-Oxidant	1.10039	1.43454	2.34208	0.302878	-0.629249	0.669388	1.02284	0.566546		-1.00296	0.188008	0	0.220133	-0.946827	1.70862	-1.55972		1.10039	2.4375	3.15703	1.11783	-0.0344308	2.21103	0.855874	1.95929
Oleamide, TMS derivative	Other (fatty acid derivative)	11.972	12.4807	16.3787	13.7983	12.9975	13.414	13.5802	13.1383		0	0	0	12.0954	-12.0954	0	0		11.972	12.4807	16.3787	13.7983	0.9021	13.414	13.5802	13.1383
1-Dodecanol, TMS derivative	Other (fatty alcohol)	12.1091	11.9661	13.8185	12.015	11.1708	10.4346	10.8654	10.7346		0	8.90951	-0.897245	-1.01583	-6.99643	0	0		12.1091	11.9661	4.90901	4.00272	4.17439	10.4346	10.8654	10.7346
3-Methylsalicylic acid, 2TMS derivative	Other (hormone)	0	9.4232	13.1822	10.5212	0	0	9.65849	12.5615		0	0	0	7.68771	-7.68771	0	0		0	9.4232	13.1822	10.5212	-7.68771	0	9.65849	12.5615
4-Aminobutanoic acid, 3TMS derivative	Other (hormone)	-1.30934	-1.01236	-1.51269	-1.4397	-2.99077	-1.57727	-1.79983	-0.135826		-1.94571	1.35527	-3.22291	1.49186	1.06561	-0.6427	3.21188		-1.30934	0.933348	-0.922255	2.37365	-0.669281	-0.321394	0.0987412	-1.44914
Hydroxylamine, 3TMS derivative	Other (nitrate reduction product)	0	7.67117	11.9685	7.22207	7.31338	6.49888	6.44888	0		0	0	6.46138	6.46138	-6.46138	0	0		0	7.67117	11.9685	7.22207	7.22207	6.49888	6.44888	0
6-Azauracil, 2TMS derivative	Other (Nucleotide)	0.603071	1.93218	2.56782	1.60038	0.243181	0.0557737	-0.389938	-1.16548		0.118937	-0.250155	-0.456767	0.627728	-0.351808	-0.51292	0.757725		0.603071	1.81325	2.69904	2.18837	0.203438	0.367839	0.435047	-1.09822
alpha-L-Idopyranuronic acid, 5TMS derivative	Organic acid	-13.1879	-1.02883	-1.28988	-3.18727	-1.3717	-3.39513	-13.1879	-1.0306		-8.5173	6.146	2.20707	-0.579735	-3.34061	4.01876	-13.1221		-13.1879	7.48846	1.08141	-3.02305	-0.627743	0.689434	-13.1221	12.1573
Dihydroxymalonic acid, 4TMS derivative	Organic acid	0	6.7795	13.6558	9.3154	10.2347	8.21446	0	11.2711		0	0	0	0	0	0	0		0	6.7795	13.6558	9.3154	10.2347	8.21446	0	11.2711
Glycolic acid, 2TMS derivative	Organic acid	-0.279971	0.0732263	1.31482	0.383191	-0.437678	-8.56453	0.125505	-1.67004		0.809259	-1.79772	0.861258	1.03086	-1.38018	1.41844	-9.50645		-0.279971	-0.736033	2.30327	0.510389	-1.34134	-8.08801	-0.816415	6.89448
Methylmalonic acid, 2TMS derivative	Organic acid	-0.249219	-8.98942	-1.15517	-8.98942	-8.98942	1.0662	1.54089	-0.369227		0.0464169	-0.438915	-3.05794	2.93611	1.55341	-10.0285	0		-0.249219	-9.03584	-0.762669	-5.53898	-8.47509	0.0271247	10.5303	8.62019
Shikimic acid, 4TMS derivative	Organic acid	-4.84522	-4.55272	-11.8456	-4.24301	-11.8456	-5.11508	-11.8456	-5.46942		-2.9898	-8.85577	11.0717	0.394919	-6.39989	7.16976	-1.31325		-4.84522	-1.56292	0	-3.46915	-11.4666	1.66375	-12.2365	-4.54709
Glyceric acid, 3TMS derivative	Organic acid	-0.437822	-2.24859	-2.49816	-2.50463	-10.7753	-2.56044	-1.78384	0.0934616		-4.05659	0.956449	-7.6752	8.20483	0.332315	0.388847	1.60533		-0.437822	1.808	0.601976	8.27071	-8.20483	-0.32224	0.0655112	0.337483
Glycerol, 3TMS derivative	Other	0.0340133	1.99029	1.16029	-0.753676	-0.219994	-0.501012	-0.225439	0.235938		-1.69497	2.16652	-0.722805	-0.308344	0.798376	-1.7693	1.50088		0.0340133	3.68526	0.688742	-0.502422	0.339604	-0.739789	1.30508	0.265577
beta-D-(+)-Xylopyranose, 4TMS derivative	Other (cell wall constituent)	-10.6937	-10.6937	-2.41164	1.21906	0.110506	-1.38406	1.03616	0.134113		-0.206507	1.59924	-12.0864	13.8963	-3.37584	3.74906	-3.18917		-10.6937	-10.4872	-3.80436	11.9127	-3.09209	-1.21081	-2.53965	-0.252529
D-Trehalose, 7TMS derivative	Sugar	14.8455	11.8414	15.5234	15.7317	14.6169	12.7567	11.9761	15.1168		6.52109	-6.52109	0	11.5195	1.71869	-13.2382	0		14.8455	5.32033	15.5234	15.7317	3.09743	-0.481499	11.9761	15.1168
Fructose_ID_MeOX1	Sugar	-0.530379	0.466957	1.34547	1.20237	-0.385551	-2.83185	-1.50564	-1.24805		-0.523627	-0.757288	-0.812064	0.579716	0.884561	-0.0876995	0.396018		-0.530379	0.990584	2.62638	3.29534	1.12771	-2.20315	-0.789235	-0.927664
Galactose, 5TMS derivative, methyloxime 1	Sugar	-0.452411	-0.168086	1.11543	0.843458	-0.966531	-2.14856	-2.21236	-2.79407		-0.443283	0.607141	-1.989	0.605944	0.843898	-0.50129	-0.342416		-0.452411	0.275197	0.951571	2.6686	0.252667	-1.77326	-1.33577	-1.57506
Inositol, (Z)-, 6TMS derivative	Sugar	0.635569	3.47711	2.437	1.67403	0.702362	0.205261	0.434567	0.934736		-0.754056	1.04476	0.00542215	-1.04102	0.737662	-0.736133	0.0883222		0.635569	4.23116	2.1463	1.37791	1.44726	0.212495	1.17793	1.58978
Lactose, 8TMS derivative	Sugar	11.7229	0	10.7013	0	0	10.4167	10.3447	11.8292		0	0	0	10.0436	-10.0436	8.60681	-8.60681		11.7229	0	10.7013	0	-10.0436	10.4167	1.7379	11.8292
Levoglucosan, 3TMS derivative	Sugar	1.26914	3.85104	2.92134	1.8708	1.70906	0.462668	1.18061	0.767491		-1.5007	2.67597	-4.41171	3.35366	-0.424584	-0.660165	1.2199		1.26914	5.35174	1.74607	5.10725	1.59184	0.770032	2.14813	0.515119
L-Rhamnose, 4TMS derivative	Sugar	-1.31394	-10.1894	-3.94133	-3.92397	-1.64941	-3.44115	-2.37238	-1.51136		0.461035	-3.28757	3.10464	-0.36058	-0.171891	0.216065	-1.04142		-1.31394	-10.6504	-1.11479	-4.20208	-1.56693	-3.18678	-2.33408	-0.431637
Sucrose, 8TMS	Sugar	1.06844	2.42866	2.63122	3.20037	1.1372	0.614247	0.616717	0.425417		-0.281293	0.974189	0.7	0.445998	-0.0734204	0.0667789	-0.0891181		1.06844	2.70996	1.93832	3.76803	1.25886	0.809329	0.74502	0.642838
meso-Erythritol, 4TMS derivative	Sugar alcohol	0	0	0	7.78951	8.26719	0	10.1206	0		0	0	0	5.96553	-5.96553	0	0		0	0	0	7.78951	2.30166	0	10.1206	0
2,2'-Dithiobisethanol, 2TMS derivative	Other (sulphuric compound)	-9.34147	-9.34147	-9.34147	-9.34147	-9.34147	-9.34147	-9.34147	0.103713		-0.339876	0.307122	-0.404746	0.010859	0.561893	-0.432233	0.846632		-9.34147	-9.00159	-9.30871	-8.90397	-8.91483	-9.47672	-9.04449	-0.445939
Thiodiglycol, 2TMS derivative	Other (sulphuric compound)	-10.9662	-10.9662	-10.9662	-3.43289	-10.9662	-4.05151	-4.25794	-1.89327		0.286577	-0.800819	2.67088	-2.76399	0.296761	-0.555951	1.24902		-10.9662	-11.2528	-10.452	-5.58953	-10.3588	-3.74092	-3.39139	-2.27575
Succinic acid, 2TMS	TCA	-0.394142	-9.61203	-1.01587	1.36053	-1.97135	-0.0963304	-0.146678	-9.61203		-0.839476	-8.77255	0	7.62212	2.13988	0.113655	-9.87566		-0.394142	-8.77255	8.59616	10.9726	0.0185556	-0.246302	-0.410304	0
Citric acid, 4TMS derivative	TCA	-2.03841	-1.47615	0.254346	0.274587	-5.5635	-0.27522	-2.04489	-10.9219		-4.84366	-6.07821	9.2924	-9.2924	0	10.1502	-10.1502		-2.03841	3.36751	11.1762	1.90406	5.35837	10.6466	-1.27324	0
Malic acid, 3TMS derivative	TCA	0.778918	0.81429	0.376939	0.143511	-6.35554	0.196257	0.798007	1.11871		-0.228072	0.691389	-4.44511	4.47778	-1.08195	-0.723303	0.393523		0.778918	1.04236	-0.0863784	4.12531	-6.85152	0.782222	2.10728	2.03446
Unknown 128,116,73,55,44	Unknown	0	0	0	0	7.49463	8.94628	0	6.99388		0	0	0	0	0	0	0		0	0	0	0	7.49463	8.94628	0	6.99388
Unknown 143,130,74,73,55	Unknown	0	0	12.1755	0	13.6562	0	0	0		0	0	12.7995	-12.7995	0	0	0		0	0	12.1755	-12.7995	13.6562	0	0	0
Unknown 146,73,44,44,40	Unknown	7.36556	0	7.39474	0	0	6.23146	0	0		0	6.29127	-6.29127	0	0	0	0		7.36556	0	1.10347	0	0	6.23146	0	0
Unknown 192,119,104,73,44	Unknown	10.7797	9.78544	8.9645	0	0	0	0	0		0	9.84381	-9.84381	0	0	0	0		10.7797	9.78544	-0.879304	0	0	0	0	0
Unknown 206,147,107,73,44	Unknown	-7.8697	-2.91635	-1.84006	-7.8697	-7.8697	-7.8697	-7.8697	-7.8697		-7.8697	0	11.1481	-11.1481	0	0	0		-7.8697	4.95335	6.02964	-11.1481	0	0	0	0
Unknown 217,146,130,73,45	Unknown	0	0	0	0	0	0	0	0		9.05059	-9.05059	11.3578	-1.76617	-0.101856	0.699944	-3.51505		0	-9.05059	0	-11.3578	-9.59162	-9.48977	-10.1897	-6.67466
Unknown 217,203,146,73,44	Unknown	0	12.2006	7.49765	0	0	0	0	7.6891		0	7.52715	-7.52715	8.94475	-2.22959	-6.71516	8.392		0	12.2006	-0.0294922	0	-8.94475	-6.71516	0	-0.702897
Unknown 227,73,70,55,44	Unknown	6.2427	6.2248	7.30109	9.67924	7.58101	7.63496	7.04212	0		0	0	0	0	0	0	0		6.2427	6.2248	7.30109	9.67924	7.58101	7.63496	7.04212	0
Unknown 244,217,146,73,44	Unknown	0	0	9.05174	0	0	0	0	0		0	9.99628	-9.99628	7.83596	-7.83596	0	0		0	0	-0.944542	0	-7.83596	0	0	0
Unknown 281,146,73,44,40	Unknown	0	0	10.3196	0	8.71716	0	8.77689	8.37011		0	10.4308	-10.4308	8.98084	-0.801663	0.538961	-0.838703		0	0	-0.111185	0	-0.263673	-8.17917	0.0587546	0.490681
Unknown 307,217,147,103,73	Unknown	-1.75807	-15.7943	-15.7943	-15.7943	-15.7943	-15.7943	-15.7943	-15.7943		-4.08778	3.72332	-6.44428	1.17247	3.21169	-1.2399	3.9767		-1.75807	-11.7065	-15.4298	-8.98551	-10.158	-13.3697	-12.1298	-16.1065
Unknown 319,205,160,147,73	Unknown	-14.7176	-14.7176	-14.7176	-14.7176	-14.7176	-14.7176	-14.7176	-14.7176		-3.71149	3.85255	-3.95622	-1.31771	5.29924	-14.8839	15.8555		-14.7176	-11.0061	-14.8586	-10.9024	-9.58469	-14.8839	0	-15.8555
Ribitol_IS	IS	0	0	0	0	0	0	0	0		0	0	0	0	0	0	0

## Sheet: Ave Ribitol-normalised PeakArea
Label	Class	A_ft_NST	C_60%_NST	E_35%_NST	G_AD_NST	I_24h_NST	K_48h_NST	M_72h_NST	O_1wk_NST		B_ft_ST	D_60%_ST	F_35%_ST	H_AD_ST	J_24h_ST	L_48h_ST	N_72h_ST	P_1wk_ST
Ethanolamine, 3TMS derivative	AA catabolite	1.05329	2.0806	0.0669912	1.54394	0.112012	1.03159	1.67817	0.200702		0.10389	1.05713	0.0211923	0.0155969	0.0254813	0.0851218	0.0543479	0.0622708
Aminocaproic acid, 3TMS derivative	AA catabolite/ Anti-oxidant	0.0689909	0.0879027	0.113714	0.284729	0.182233	0.0639613	0.0689211	0.121492		0	0.0879464	0.649037	0.201996	0.070818	0	0	0.229327
beta-Alanine, 3TMS derivative	Amino acid	0	0.00118386	0	0	0	0	0	0		0.463217	0	0.30974	0.0333557	0	0.0765827	0.210395	1.91664
Asparagine, 3TMS derivative	Amino acid	0	0	0	0.0987515	0	0	0	0		0	0	0.0668199	0.0272822	0	0.0921625	0.0336175	0.00708108
DL-Phenylalanine, TMS derivative	Amino acid	0.0155923	0.00762535	0	0.188536	0.00727552	0.0374857	0.00851971	0.0749956		0	0	0	0	0	0	0	0.0229597
Glycine, 3TMS derivative	Amino acid	0.0640617	0.0172577	0.0323799	0.0423008	0.0302505	0.00866758	0.010563	0.41328		0.0799005	0.0378132	0.0854978	0.18259	0	0.0427645	0.0380776	0.228817
L-5-Oxoproline, , 2TMS derivative	Amino acid	0.0157031	0.0617463	0.00531176	0.00581626	0.0095526	0.0163922	0.052261	0.218901		0	0	0.00752862	0	0	0.00547886	0.0072347	0.0481258
L-Alanine, 2TMS derivative	Amino acid	0.355098	0.601226	0.200713	0.43367	0.296799	0.378762	0.29636	0.138235		0.111578	0.0810916	0.0244315	0.621283	0.069548	0.165442	0.35803	0.413771
L-Aspartic acid, 2TMS derivative	Amino acid	0.00428345	0.0159246	0	0.018985	0.0085564	0.0128599	0.0140952	0.00984612		0.00243126	0	0.011767	0	0	0.00268299	0.00484218	0.0100016
L-Aspartic acid, 3TMS derivative	Amino acid	0	0.00378606	0	0	0.0041092	0.0061406	0	0.0236016		0	0	0	0	0	0	0	0
L-Cystine, 4TMS derivative	Amino acid	0.0410886	0.0209318	0.0310035	0.0244803	0.0777794	0.0546381	0.0371802	0.0752111		0.0167942	0.210771	0.0169162	0	0.0160286	0.00452972	0.0274222	0.0328258
Leucine, 2TMS derivative	Amino acid	0	0	0	0	0	0	0	0.115276		0	0.528564	0	0	0.035409	0	0	0
L-Glutamic acid, 3TMS derivative	Amino acid	0	0	0	0	0	0	0	0		0	0	0.0102339	0	0	0	0.00222391	0.0208447
L-Isoleucine, TMS derivative	Amino acid	0.0138892	0.0135053	0.0167426	0.00138256	0.000673786	0.013497	0.00801941	0		0.0347595	0.0046837	0.0402906	0.007465	0.0540708	0.0192226	0.0507465	0.0232267
L-Leucine, TMS derivative	Amino acid	0.00727345	0.0237581	0	0	0	0	0.0285582	0.0937481		0	0	0.000965367	0	0	0	0	0.0128759
L-Norleucine, 2TMS derivative	Amino acid	0	0	0	0	0	0	0.00488424	0.00470685		0	0	0	0	0	0	0	0
L-Ornithine, 3TMS derivative	Amino acid	0	0	0	0	0	0	0	0		0	0	0.012681	0	0	0.00617378	0.0128526	0.0177544
L-Proline, 2TMS derivative	Amino acid	0	0.00544873	0	0	0	0.0061222	0.0104737	0.0279337		0	0	0	0	0	0	0	0.0134051
L-Serine, 2TMS derivative	Amino acid	0.0487836	0.0649633	0.016816	0.0104282	0.0249374	0.0268889	0.0642681	0.134725		0.0241791	0	0.0499456	0.131872	0	0.0319608	0.0350511	0.116166
L-Threonine, 2TMS derivative	Amino acid	0	0.00454024	0	0	0	0	0	0		0	0	0	0	0	0	0.118599	0.0276285
L-Valine, TMS derivative	Amino acid	0.0056282	0.0155594	0.00334341	0.0200227	0.0153114	0.0171446	0.0204856	0.0427068		0	0	0	0	0	0	0.00618889	0.0119386
Lysine, 3TMS derivative	Amino acid	0.0154452	0.0201392	0.0271726	0	0.0145394	0.0213014	0.0228483	0.0252395		0	0	0	0	0	0	0	0
Serine, 3TMS derivative	Amino acid	0.797424	0.0239193	0	0	0.00580998	0	0.0170236	0.124879		0	0.0157204	0.0216593	0.0266763	0	0.0106271	0.00728529	0.0273614
L-Threonine, 3TMS derivative	Amino acid	0	0.0278962	0.00416408	0.00358656	0.00682824	0.0026422	0.0193291	0.117695		0	0	0	0	0	0	0	0.0165648
Tyrosine, 2TMS derivative	Amino acid	0	0	0	0	0	0	0	0		1.46196	1.31118	0	0	0	0	0	0
L-Tryptophan, 3TMS derivative	Amino acid/SAP	0.0139676	0.0930736	0.202297	0.131222	0.114428	0.0900525	0.0786061	0.0760476		0.0203399	0.415478	0.00470929	0.156894	0.0134601	0.0223452	0.024558	0.122546
L-Tyrosine, 3TMS derivative	Amino acid/SAP	0.0533251	0.225343	0.0496023	0.100656	0.149171	0.243998	0.23821	0.255708		0	0	0	0	0	0	0	0.157303
Phenylalanine, 2TMS derivative	Amino acid/SAP	0.0135322	0	0	0.0177898	0.0148896	0.0151286	0	0.0976257		0.0127311	0.00973983	0.0647336	0.297013	0.00745752	0.00865235	0.00290339	0
Phenylalanine, TMS derivative	Amino acid/SAP	0.00779615	0.0129136	0	0.00101411	0.0104372	0.00958907	0.0121142	0.0391152		0	0	0	0	0	0	0	0.010945
Shikimic acid, 4TMS derivative	SAP	0.36802	0.0463288	0	0.215237	0.283009	0.0033515	0.482561	0.194188		0.0128031	0.0156807	0	0.0194356	0	0.0106189	0	0.00830642
Caffeic acid, 3TMS derivative	Anti-Oxidant	0	0	0	0	0.00659641	0	0	0		0.00839124	2.01134	0.978571	0.0283793	0.0668581	0.00721134	0.0365681	0.0197458
Chlorogenic acid (6TMS)	Anti-Oxidant	0	0.177658	0	0.191127	0.595811	0.0251832	1.79948	0.0286091		0.439654	0.993776	2.58161	3.93475	3.65253	1.1898	5.24977	0.154123
Pipecolic acid, TMS derivative	Anti-Oxidant	0.0116017	0	0	0.0258126	0	0	0	0		0.0640174	0	0.0166392	0.385815	0.139729	0.0511427	0.0376084	0
Quininic acid (5TMS)	Anti-Oxidant	2.30646	1.15087	1.31106	1.31106	1.52717	0.792255	2.58946	0.878391		4.94535	6.23429	11.6945	2.84526	1.49116	3.6682	4.68655	3.41581
Oleamide, TMS derivative	Fatty Acid	0	0	0	0	0.437609	0	0	0		0.401735	0.57155	8.52063	1.42461	0.817796	1.09151	1.22474	0.901602
3-Methylsalicylic acid, 2TMS derivative	Hormone	0	0	0	0	0.0206173	0	0	0		0	0.0686542	0.929481	0.146959	0	0	0.0808154	0.604492
4-Aminobutanoic acid, 3TMS derivative	Hormone	0.255738	0.0663864	0.169847	0.0181913	0.0511632	0.107088	0.0685911	0.635538		0.103192	0.126778	0.0896253	0.0942765	0.0321725	0.0857019	0.07345	0.23276
Ribitol_IS	Internal Std	1	1	1	1	1	1	1	1		1	1	1	1	1	1	1	1
alpha-L-Idopyranuronic acid, 5TMS derivative	Organic acid	0.933137	0.00254674	0.18035	0.832742	0.557176	0.0550008	0.89153	0		0	0.457336	0.381638	0.102443	0.360598	0.0886971	0	0.456775
1-Dodecanol, TMS derivative	Other	0	0	0.0480871	0.0258185	0.0127684	0	0	0		0.44178	0.400101	1.44474	0.413877	0.230543	0.138396	0.186558	0.170392
2,2'-Dithiobisethanol, 2TMS derivative	Other	0.0648727	0.0512565	0.0634165	0.0479029	0.0482648	0.0712487	0.0528034	0.0949563		0	0	0	0	0	0	0	0.069708
3-Hydroxy-L-tyrosine, 4TMS derivative	Other	0	0	0	0	0.0562143	0.133522	0.00352428	0		0	0.0104831	0.248107	0	0.198917	0.0182687	0	0.0228429
6-Azauracil, 2TMS derivative	Other	0.0810425	0.0880069	0.0739967	0.0539153	0.0833061	0.0652788	0.0457475	0.077351		0.123099	0.309285	0.480513	0.24574	0.0959219	0.0842369	0.0618486	0.0361301
Dihydroxymalonic acid, 4TMS derivative	Other	0	0	0	0	0	0	0	0		0	0.0109858	1.29066	0.0637109	0.120486	0.0297029	0	0.247137
Glycolic acid, 2TMS derivative	Other	0.0378599	0.0663423	0.019082	0.0346648	0.0708284	0.0272103	0.072732	0		0.0311817	0.0398311	0.0941843	0.0493778	0.0279528	0	0.041301	0.0118972
Hydroxylamine, 3TMS derivative	Other	0	0	0	0	0.00881187	0	0	0		0	0.0203822	0.40076	0.01493	0.0159055	0.00904391	0.00873588	0
Methylmalonic acid, 2TMS derivative	Other	0.0508259	0.0524878	0.0387197	0.00464942	0.035584	0.104443	0	0		0.0427625	0	0.0228216	0	0	0.106425	0.14789	0.0393493
Thiodiglycol, 2TMS derivative	Other	0.200058	0.244019	0.140073	0.892006	0.131317	0.161308	0.109723	0.26079		0	0	0	0.0185247	0	0.012065	0.0104566	0.0538546
Glyceric acid, 3TMS derivative	Serine/Glycine precursor OR compatible solute	0.175268	0.0105329	0.0204393	0	0.0295052	0.037148	0.0486396	0.147994		0.129391	0.0368815	0.0310227	0.0308839	0	0.029712	0.0508992	0.186998
Glycerol, 3TMS derivative	Serine/Glycine precursor OR compatible solute	1.88751	0.582976	2.61721	1.58582	1.28066	2.22724	0.653365	1.84912		1.93254	7.49937	4.21863	1.11946	1.62055	1.33373	1.61445	2.22286
beta-D-(+)-Xylopyranose, 4TMS derivative	Sugar	0.165623	0.143534	0.434884	0	1.52474	0.146882	1.9749	0.216527		0	0	0.0311276	0.385561	0.178808	0.0634566	0.339654	0.181757
D-Trehalose, 7TMS derivative	Sugar	0	0.00918423	0	0	0.293571	0.966249	0	0		2.94399	0.366963	4.70973	5.44156	2.51265	0.692059	0.402861	3.55311
Fructose_ID_MeOX1	Sugar	3.06368	2.13116	1.26081	0.718115	1.07326	1.98146	1.8646	2.45357		2.12121	4.23459	7.7852	7.05003	2.3452	0.430299	1.07895	1.28986
Galactose, 5TMS derivative, methyloxime 1	Sugar	2.8108	2.06723	3.14888	0.793245	1.2073	2.16697	1.53091	1.20746		2.05419	2.50167	6.08985	5.04354	1.43838	0.633942	0.606515	0.405258
Inositol, (Z)-, 6TMS derivative	Sugar	0.909699	0.539391	1.11277	1.11696	0.542827	0.905149	0.543403	0.57771		1.41326	10.13	4.92614	2.90289	1.48023	1.04879	1.22946	1.73893
Lactose, 8TMS derivative	Sugar	0	0	0	0	0.105545	0	0.0389859	0		0.338017	0	0.166496	0	0	0.136688	0.130037	0.363859
Levoglucosan, 3TMS derivative	Sugar	0.0765681	0.0270578	0.172918	0.00812421	0.0830491	0.061876	0.0391555	0.0912052		0.184543	1.10491	0.580043	0.280037	0.250337	0.105518	0.173559	0.130342
L-Rhamnose, 4TMS derivative	Sugar	0.116764	0.160728	0.0164602	0.141587	0.110276	0.0978893	0.113704	0.0552431		0.0469647	0	0.00760063	0.00769262	0.0372208	0.0107502	0.0225502	0.0409583
meso-Erythritol, 4TMS derivative	Sugar	0	0	0	0	0.0062489	0	0	0		0	0	0	0.0221247	0.0308086	0	0.111328	0
Sucrose_ID	Sugar	10.6817	8.78948	17.2673	7.20706	9.81786	9.33072	9.77277	9.18735		22.4014	57.5098	66.1785	98.1856	23.4948	16.3511	16.3791	14.3451
Butanedioic acid, 2TMS derivative (succinic acid)	TCA	0.0782545	0.0437323	0	0	0.019701	0.0868271	0.093944	0		0.0595471	0	0.0386993	0.200942	0.019956	0.0732	0.0706895	0
Citric acid, 4TMS derivative	TCA	0.194004	0.00675653	0	0.0627034	0	0	0.113637	0		0.0472269	0.0697343	0.231407	0.234676	0.00410231	0.16031	0.0470152	0
Malic acid, 3TMS derivative	TCA	1.19269	1.01829	1.64438	0.07549	1.68204	0.794577	0.481283	0.632212		2.04648	2.09727	1.54881	1.31744	0.0145654	1.3665	2.07373	2.58997
Unknown [102,74,73,45,40]	Unknown	0	0	0.0384164	0	0.0300762	0.00966302	0	0.100829		0	0	0	0	0	0	0	0
Unknown [116,74,73,44,40]	Unknown	0	0	0	0.00717312	0.00949327	0	0	0		0	0	0	0	0	0	0.00874111	0
Unknown [122,82,69,55,41]	Unknown	0	0	0	0	0.0916913	0	0	0		0	0.114614	0.169853	0	0.339949	0.389535	0.111649	0.144515
Unknown [122,83,69,55,41]	Unknown	0	0	0.254707	0	0	0	0	0		0.551416	0	0.30258	0	0.311472	0.183438	0.294247	0
Unknown [128,116,73,55,44]	Unknown	0	0	0	0	0	0	0	0		0	0	0	0	0.0180347	0.0493285	0	0.0127458
Unknown [130,116,73,55,44]	Unknown	0.0593628	0	0.126142	0.121018	0.0274735	0.0238243	2.72495	0		0	0	0	0	0	0	0	0.0228386
Unknown [132,116,73,44,40]	Unknown	0	0	0	0	0.0172453	0	0.0175071	0		0.0130055	0	0	0	0	0	0.0237733	0.0116609
Unknown [132,73,58,44,40]	Unknown	0	0.00303918	0.00765274	0.0151851	0.0034447	0	0.0160388	0		0	0	0.00937666	0	0	0	0	0
Unknown [143,130,115,73,55]	Unknown	0	0	0	0	0	0	0	0		0	5.92255	0.563513	0	0	0.341694	0.3199	0.300445
Unknown [143,130,74,73,55]	Unknown	0	0	0	0.712908	0	0	0	0		0	0	0.462588	0	1.29104	0	0	0
Unknown [144,131,116,73,44]	Unknown	0	0.0997834	0	0.0063917	0.0480342	0.0156866	0.0112189	0.0800099		0	0	0	0	0	0	0	0
Unknown [146,131,116,73,44]	Unknown	0.0288196	0.0300422	0	0	0.0164246	0	0.0367757	0.0244553		0	0	0	0	0	0	0	0
Unknown [146,73,44,44,40]	Unknown	0	0	0.00783178	0	0	0	0	0		0.0164913	0	0.0168282	0	0	0.00751374	0	0
Unknown [146,73,59,44,40]	Unknown	0.0271634	0	0.03758	0	0.0351809	0.0222394	0.0410373	0.016466		0.0577388	0.747151	0.0436529	0	0.0771999	0.0399227	0.035448	0
Unknown [147,73,56,55,44]	Unknown	0	0.033429	0	0	0	0	0.0143215	0.0448397		0	0	0.00262422	0	0	0	0	0
Unknown [158,116,73,44,40]	Unknown	0	0	0	0.00850808	0.0705593	0.0753154	0.0545572	0		0	0	0	0	0	0	0	0
Unknown [158,117,73,44,40]	Unknown	0.0277152	0.0285	0.0106235	0	0	0.0146208	0.012533	0		0	0	0	0	0	0	0	0.0176461
Unknown [158,146,117,73,57]	Unknown	0	0.0172109	0	0.00771147	0.00225275	0.00250451	0.0191356	0.0263087		0	0	0	0	0	0	0	0
Unknown [192,119,104,73,44]	Unknown	0	0	0.0918928	0	0	0	0	0		0.175801	0.0882491	0.0499557	0	0	0	0	0
Unknown [204,146,103,73,44]	Unknown	0	0	0	0.119992	0.0757283	0.18339	0.180178	0.0045943		0	0	0	0	0.00630666	0.00797621	0	0
Unknown [204,147,130,73,55]	Unknown	0	0.144434	0	0.0017643	0.0011274	0.00332807	0.00223699	0.0017556		0	0	0	0	0	0	0	0
Unknown [204,147,73,44,44]	Unknown	0	0	0	0.0775421	0	0.0598185	0.0306862	0		0.073779	0	0.00766203	0	0.0957968	0	0	0
Unknown [206,133,119,103,73]	Unknown	0.251592	0.00305019	0.147761	0	0	0	0	0.203041		0	0.0472871	0.0997098	0.0599759	0.248806	0.243555	0	0.316367
Unknown [206,146,133,118,73]	Unknown	0	0	0	0	0.143562	0.139032	0	0		0	1.89041	0	0.331	0	0	0	0
Unknown [206,146,133,119,73]	Unknown	0.00191747	0.0304709	0.157041	0	0	0	0.151398	0.182086		0.273568	0	3.43796	0.0366182	0.24377	0.17551	0.115178	0.146761
Unknown [206,146,73,55,44]	Unknown	0	0.0241367	0	0.0774236	0.0125964	0	0	0		0.0250876	0.101526	0.0437459	0.163132	0.0649183	0	0.0717976	0
Unknown [206,146,73,56,44]	Unknown	0.0019566	0	0.0304842	0	0	0	0	0		0.0459096	0.0128877	0.129101	0.116438	0.00765483	0.0460653	0	0
Unknown [206,146,73,57,44]	Unknown	0.000823976	0.0193638	0	0.0134673	0	0.00556309	0	0.00404724		0	0	0.0155926	0.00503494	0.0447508	0	0.0538863	0.0163229
Unknown [206,147,107,73,44]	Unknown	0.0233892	0	0	0.226946	0	0	0	0		0	0.00309818	0.00653285	0	0	0	0	0
Unknown [206,147,133,119,73]	Unknown	0	0.0185136	0.304291	0.204825	0.209842	0	0	0		0.223558	0.0802405	0.169196	0.273523	0.150785	0.181341	0.315091	0.241598
Unknown [206,147,146,73,44]	Unknown	0.000986407	0.0376882	0	0.0344914	0.00837463	0	0	0		0	0	0.00174036	0	0	0	0.004117	0.010601
Unknown [206,147,73,55,44]	Unknown	0.0131831	0	0	0	0	0	0	0		12.6271	10.9513	37.141	0	0.0064074	0.0123334	0	0
Unknown [206,147,73,57,44]	Unknown	0.0112137	0	0.0141859	0.153019	0	0.0177246	0	0		0.0590789	0.124575	0.832075	0.0641319	0.00693906	0.0560015	0.130351	0.0975855
Unknown [206,170,146,73,44]	Unknown	5.48154	0	0	0	0	0	0.0227653	0		0	0	0	0	0	0	0	0.0122042
Unknown [206,172,147,73,44]	Unknown	0	4.26461	0	0	2.7069	0	9.16715	0		0	0	0	0	0	0	0	0
Unknown [206,192,119,104,73]	Unknown	0	0	0	0	0	0	0	0		0.317387	0.330831	1.22598	0	0	0	0.288126	0.275922
Unknown [206,192,146,73,44]	Unknown	0.00141248	0.0220972	0	0	0	0.00481548	0	0.015445		0	0	0	0	0.00568056	0	0	0
Unknown [206,192,147,73,44]	Unknown	0.00316135	0.0539905	0	0.316601	0.0346891	0.0393258	0.0221015	0.0304713		0	0	0.00428974	0	0	0	0	0
Unknown [206,203,146,73,44]	Unknown	0.061882	0.274086	0	1.93117	0.234783	0.297909	0.119464	0.0505323		0.0980635	0.236272	0.0646534	0.289404	0.136512	0.0131498	0.0831348	0.0209691
Unknown [206,203,147,73,44]	Unknown	0.0442026	0.00211337	0.0444498	0.0543156	0.0568719	0.0963783	0	0.0309095		0	0.0697003	0.0370317	0.0619015	0.0641793	0.0610524	0.0373543	0.0427491
Unknown [206,204,146,73,44]	Unknown	0.547223	1.22068	0.0996372	4.74799	0.349498	3.64728	0.699492	0.0701254		0.0432604	1.431	0.100711	0.0242145	0.223649	0.0791226	0.0527822	0.06753
Unknown [206,204,147,73,44]	Unknown	0.158539	0.0958198	0.0893644	0.295316	0.220904	0.203494	0.625254	0.191783		0.0940946	0	0.703731	0.0679219	0.0644402	0.0461944	0.0619885	0.0302768
Unknown [207,204,147,73,44]	Unknown	0.00493692	0	0	0.0192695	0	0.00726994	0.0165947	0		0	0	0	0	0.03429	0	0	0
Unknown [210,74,73,44,40]	Unknown	0.0359672	0.0397455	0	0.0381881	0.0207037	0.0111245	0.0436632	0		0	0	0	0	0	0	0	0
Unknown [210,75,73,44,40]	Unknown	0	0.139458	0	0.133704	0.0559114	0.0895903	0.123318	0		0	0	0	0	0	0	0	0
Unknown [216,203,146,73,44]	Unknown	0	0	0	0.0996019	0.0145717	0	0	0		0	0.408847	0	0	0.102235	0	0.0825646	0.0128501
Unknown [216,206,146,73,44]	Unknown	0	0	0.00850226	0.0706907	0.0256651	0	0.00414376	0		0	0.250663	0	0	0	0.00919715	0	0
Unknown [216,206,147,73,44]	Unknown	0	2.182	0	1.99449	0.924876	1.41707	1.68917	0		0	0	0	0	0.00801197	0	0.0054543	0.0226822
Unknown [216,206,203,147,73]	Unknown	0	0	0	3.76859	0.391603	0.490053	0.434063	0.669403		0	0	0	0	0	0	0	0
Unknown [217,146,130,73,45]	Unknown	0	0.0530274	0	0.262443	0.0771554	0.071896	0.116791	0.0102158		0	0	0	0	0	0	0	0
Unknown [217,147,116,73,44]	Unknown	0	0.0158943	0	0	0.0474613	0.046232	0.0128811	0		0	0	0	0	0	0	0	0
Unknown [217,203,146,73,44]	Unknown	0	0	0.0184458	0	0.0492763	0.0105067	0	0.0335926		0	0.470688	0.0180725	0	0	0	0	0.0206372
Unknown [217,204,146,73,44]	Unknown	0.00429222	0.0115123	0	0	0.0158462	0	0.0433144	0		0	0.648236	0.0235445	0	0	0	0	0.0266589
Unknown [217,204,147,73,44]	Unknown	0.00910369	0.0660941	0.0193942	0	0.0236661	0	0.0937489	0.00487546		0	0	0	0	0	0	0	0.0117291
Unknown [217,206,146,73,44]	Unknown	0.0110804	0.0296812	0.0153433	0.0560752	0.0236478	0.053105	0.0147318	0.0127039		0.31493	0	0	0.0118611	0	0	0	0.0126444
Unknown [217,206,147,73,44]	Unknown	0.00600578	0.100473	0.0124579	0.207897	0.14221	0.0534713	0.00667559	0.0852011		0	0	0	0	0.0713417	0.0122681	0.0362094	0
Unknown [217,206,203,147,73]	Unknown	0.00912743	0.0197547	0	0	0.00509168	0	0	0.0412335		0	0	0	0	0	0	0	0.0251558
Unknown [217,206,204,146,73]	Unknown	0.0377323	0.100137	0	0.17316	0	0.215487	0.156107	0.0451262		0	0	0.00789519	0	0	0	0	0
Unknown [217,206,204,147,73]	Unknown	0.0655098	0.180489	0.0229687	0.123323	0	0.0136407	0.0336369	0.102174		0	0	0	0	0	0	0	0.0712111
Unknown [218,117,73,44,40]	Unknown	0.0118845	0.0122275	0.00832816	0	0.0136565	0.00935431	0.0481256	0		0	0	0	0	0	0	0	0
Unknown [227,73,58,44,40]	Unknown	0.0112181	0.0174351	0.0858818	0	0.0272492	0.0139318	0.0172781	0		0.0544203	0.688645	0.0277896	0	0.0257461	0.0407104	0.0214745	0
Unknown [227,73,70,55,44]	Unknown	0	0	0	0	0	0	0	0		0.00757254	0.00747913	0.0157705	0.0819865	0.0191474	0.019877	0.0131792	0
Unknown [228,73,58,44,40]	Unknown	0	0.00359155	0	0.00476824	0	0.00126846	0	0.012893		0	0	0	0	0	0	0	0
Unknown [240,86,74,73,70]	Unknown	0	0.00161006	0	0.0116108	0.00148139	0.00170364	0.00164062	0		0	0	0	0	0	0	0	0
Unknown [241,157,73,70,44]	Unknown	0.0308905	0.0402784	0.102776	0	0.0290789	0.0426029	0	0.050479		0.0961051	0.52817	0	0	0	0.0381815	0	0.0342373
Unknown [242,157,73,70,44]	Unknown	0.0863468	0.0632212	0.0452178	0.945697	0.150209	0.12839	0.130337	0		0.0407377	0	0.0615923	0	0.0803599	0.0424932	0.030653	0.038023
Unknown [242,157,84,73,70]	Unknown	0.0258869	0.0332857	0	0.0801702	0.0110681	0.0192525	0.0212803	0.013454		0	0	0	0	0	0	0	0
Unknown [244,217,146,73,44]	Unknown	0	0	0.102136	0	0.0228486	0	0	0		0	0	0.0530694	0	0	0	0	0
Unknown [251,205,147,116,73]	Unknown	0.0211458	0.0515586	0	0	0	0.0348496	0.0827309	0		0	0	0	0	0	0	0	0
Unknown [255,210,73,44,40]	Unknown	0.0135161	0.00568158	0	0.0199258	0.00350428	0.00464846	0.00540332	0.00528787		0	0	0	0	0	0	0	0
Unknown [280,146,73,44,40]	Unknown	0.0620504	0.0263543	0	0.00192658	0	0	0	0.0427576		0.069519	0.0660315	0	0	0.0595789	0	0.0702796	0
Unknown [280,204,192,147,73]	Unknown	0	0	0.172248	0.031657	0.287459	0	0.0905053	0.197461		0	0	0	0	0	0	0	0.0700635
Unknown [280,217,204,147,73]	Unknown	0	0.0256273	0	0	0	0.0982473	0.00797614	0.00242407		0	0	0	0	0	0	0	0
Unknown [281,146,73,44,40]	Unknown	0	0	0.138036	0	0.0505244	0.0289852	0.0421134	0.0235475		0	0	0.127798	0	0.042085	0	0.0438638	0.0330868
Unknown [281,147,73,44,40]	Unknown	0.00212244	0.0216612	0	0	0	0	0	0		0	0.970464	0	0	0	0.0540889	0	0
Unknown [290,204,146,73,44]	Unknown	0.413594	0.133089	0	0.00427775	0	0.11819	0.157955	0		0.0335883	0	0	0	0	0	0	0.0448796
Unknown [292,217,147,103,73]	Unknown	0.0544997	0.205432	0	0.220017	0.0721155	0.0779725	0.241028	0		0	0	0	0	0	0	0	0
Unknown [306,206,147,73,44]	Unknown	0	0	0	0	0.000504663	0.0321987	0	0.0239892		0	0	0	0	0.045727	0	0	0
Unknown [307,206,146,73,44]	Unknown	0	0	0.0198382	0	0	0.0927572	0.0350597	0		0	0	0.00656346	0	0.050832	0	0.281311	0.057005
Unknown [307,206,147,73,44]	Unknown	0	0	0	0	0.0968765	0	0.0154024	0.0409307		0	1.02359	0	0	0.0360327	0	0.0316415	0
Unknown [307,216,147,103,73]	Unknown	0	0.00190882	2.56534	0	0.349282	0	0.615523	0		1.46257	0	0	0	3.74716	0	0	0
Unknown [307,217,147,103,73]	Unknown	5.68256	0.334194	4.41396	0.0506883	0.11425	1.05846	0.448153	7.05556		1.68001	0	0	0	0	0	0	0
Unknown [307,255,147,73,45]	Unknown	0	0	0	0.00131737	0	0.00577702	0.0852092	0		0	0	0	0	0	0	0	0
Unknown [319,205,160,147,73]	Unknown	2.69418	0.205664	2.97091	0.191403	0.0767853	3.0235	0	5.92916		0	0	0	0	0	0	0	0
Unknown [345,206,147,73,44]	Unknown	0.0331735	0	0	0	0	0	0	0		0.041274	0.00436993	0.00921445	0	0	0.0341457	0	0
Unknown [345,254,147,73,44]	Unknown	0.00407296	0	0	0	0	0	0	0		0.109139	0	0	0	0	0.0571296	0.0943085	0.0713688
Unknown [345,255,204,147,73]	Unknown	0.546724	1.95885	0	5.35934	0	1.22376	0.443397	1.89746		0	0	0	0	0	0	0	0
Unknown [345,307,254,146,73]	Unknown	0	0	0.0658117	0	0	0	0.127387	0		0	0	0.526029	0	0.315976	0.977445	0	0
Unknown [345,307,254,147,73]	Unknown	0.0840257	0	1.01708	0	0.122284	0	0	0.31449		0	0	0.824247	0.884185	0.890774	0	0.123542	0
Unknown [345,307,255,147,73]	Unknown	0	2.25501	3.16507	0.154312	1.4808	0.106578	0	2.4018		0	0	2.2533	0	0	0.45211	0	9.42226
Unknown [361,217,147,103,73]	Unknown	0	0	0	0	0	0	0	0		7.61369	95.8412	5.27023	0	5.2784	0	0	0
Unknown [361,217,204,146,73]	Unknown	0	0.134873	0	0	0.0751631	0	0	0		1.22148	0	0.150615	0	0.630096	0.686665	0	0
Unknown [361,217,204,147,73]	Unknown	0.470805	0.894839	2.99538	0.0542868	1.68211	1.08038	0.638134	0.986575		0	4.81032	5.02273	0	0	0	1.04068	0.670674
Unknown [361,217,217,73,73]	Unknown	10.7461	0	31.6214	1.43598	4.00103	0	0	0		10.8879	0	0	0	7.5947	9.40029	0	1.35603
Unknown [362,361,217,147,73]	Unknown	0	0.170835	0	0	0.0865207	0.10592	0.11836	0		0	0	0	0	0	0	0	0
Unknown [362,361,217,74,73]	Unknown	7.53363	4.65981	3.01752	0.00118864	11.2284	11.3866	0	0		4.30733	1.38189	4.95247	0.634006	26.0044	0.252147	22.8222	19.701
Unknown [362,362,217,147,73]	Unknown	0	3.23862	9.0726	8.48994	0	0	0.00115275	0.00664341		0	0	6.02211	22.3877	0	0	7.46556	6.44617
Unknown [362,362,217,74,73]	Unknown	0	0.0437588	0	0	0.00776628	0.00693156	0.0489727	0.0151583		0	0	6.52499	0	5.90132	0	0.0352638	0
Unknown [362,362,218,217,73]	Unknown	0	0	0	0	6.59598	0.0121491	0	0		0	8.22696	0	0	0	0	0	5.50786
